# Supplementary material for: Revealing links between gut microbiome and its fungal community in Type 2 Diabetes Mellitus among Emirati subjects: A pilot study
Source: Sci Rep. 2020 Jun 15;10:9624. doi: 10.1038/s41598-020-66598-2 (PMC7295773; doi:10.1038/s41598-020-66598-2)
Supplement: Supplementary file 2 — Supplementary information 2. [file 41598_2020_66598_MOESM2_ESM.xlsx]

## Sheet: Tab_S1
Table S1. Clinical characteristics of the study groups
Characteristics	Non-T2DM N=25	T2DM N=25	P value	FDR
Gender: (N/%)			0.098	0.17
Female	22 (88.0%)	16 (64.0%)
Male	3 (12.0%)	9 (36.0%)
Age: (y, range)	26.0 [21.0;31.0]	64.0 [49.0;67.0]	<0.001	<0.001
Exercise: (N/%)			0.195	0.29
no	11 (44.0%)	16 (64.0%)
occasionally	6 (24.0%)	2 (8.00%)
rarely	2 (8.00%)	0 (0.00%)
yes	6 (24.0%)	7 (28.0%)
Family history of T2DM (N/%):			0.725	0.79
no	6 (24.0%)	4 (16.7%)
yes	19 (76.0%)	20 (83.3%)
Height (m)	1.60 (0.09)	1.59 (0.10)	0.678	0.79
Weight (kg)	63.0 [58.0;69.0]	77.0 [60.0;84.0]	0.014	0.034
BMI kg/m2	24.6 [22.7;26.1]	28.4 [27.2;34.3]	0.001	0.0028
Diet (N/%):			0.048	0.095
High Fiber Diet	9 (36.0%)	17 (68.0%)
Low Fiber Diet	16 (64.0%)	8 (32.0%)
Probiotic (N/%):			1	1
No	11 (44.0%)	11 (44.0%)
Yes	14 (56.0%)	14 (56.0%)
